# Supplementary material for: Prognostic Discrimination of Alternative Lymph Node Classification Systems for Patients with Radically Resected Non-Metastatic Colorectal Cancer: A Cohort Study from a Single Tertiary Referral Center
Source: Cancers (Basel). 2021 Aug 2;13(15):3898. doi: 10.3390/cancers13153898 (PMC8345552; doi:10.3390/cancers13153898)
Supplement: Supplementary file 1 [file cancers-13-03898-s001.zip]

Archive with 10 entries (10 files):
- Figure S1.pptx
- Figure S2.pptx
- Figure S3.pptx
- Figure S4.pptx
- Figure S5.pptx
- Figure S6.pptx
- Table S1.pdf
- Table S2.pdf
- Table S3.pdf
- Table S4.pdf
